# Supplementary material for: Supporting Better Evidence Generation and Use within Social Innovation in Health in Low- and Middle-Income Countries: A Qualitative Study
Source: PLoS One. 2017 Jan 26;12(1):e0170367. doi: 10.1371/journal.pone.0170367 (PMC5268497; doi:10.1371/journal.pone.0170367)
Supplement: S1 Dataset — (ZIP) [file pone.0170367.s002.zip]

Archive with 77 entries (72 files):
- Data/
- Data/.DS_Store
- __MACOSX/
- __MACOSX/Data/
- __MACOSX/Data/._.DS_Store
- Data/Data - Interview transcripts/
- Data/Data - Interview transcripts/F1.doc
- __MACOSX/Data/Data - Interview transcripts/
- __MACOSX/Data/Data - Interview transcripts/._F1.doc
- Data/Data - Interview transcripts/F10.doc
- __MACOSX/Data/Data - Interview transcripts/._F10.doc
- Data/Data - Interview transcripts/F11.doc
- __MACOSX/Data/Data - Interview transcripts/._F11.doc
- Data/Data - Interview transcripts/F12.doc
- __MACOSX/Data/Data - Interview transcripts/._F12.doc
- Data/Data - Interview transcripts/F2.doc
- __MACOSX/Data/Data - Interview transcripts/._F2.doc
- Data/Data - Interview transcripts/F3.doc
- __MACOSX/Data/Data - Interview transcripts/._F3.doc
- Data/Data - Interview transcripts/F4.doc
- __MACOSX/Data/Data - Interview transcripts/._F4.doc
- Data/Data - Interview transcripts/F5.doc
- __MACOSX/Data/Data - Interview transcripts/._F5.doc
- Data/Data - Interview transcripts/F6.doc
- __MACOSX/Data/Data - Interview transcripts/._F6.doc
- Data/Data - Interview transcripts/F7.doc
- __MACOSX/Data/Data - Interview transcripts/._F7.doc
- Data/Data - Interview transcripts/F8.doc
- __MACOSX/Data/Data - Interview transcripts/._F8.doc
- Data/Data - Interview transcripts/F9.doc
- __MACOSX/Data/Data - Interview transcripts/._F9.doc
- Data/Data - Interview transcripts/M1.doc
- __MACOSX/Data/Data - Interview transcripts/._M1.doc
- Data/Data - Interview transcripts/M2.doc
- __MACOSX/Data/Data - Interview transcripts/._M2.doc
- Data/Data - Interview transcripts/M3.doc
- __MACOSX/Data/Data - Interview transcripts/._M3.doc
- Data/Data - Interview transcripts/M4.doc
- __MACOSX/Data/Data - Interview transcripts/._M4.doc
- Data/Data - Interview transcripts/M5.doc
- __MACOSX/Data/Data - Interview transcripts/._M5.doc
- Data/Data - Interview transcripts/M6.doc
- __MACOSX/Data/Data - Interview transcripts/._M6.doc
- Data/Data - Interview transcripts/P1.doc
- __MACOSX/Data/Data - Interview transcripts/._P1.doc
- Data/Data - Interview transcripts/P10.doc
- __MACOSX/Data/Data - Interview transcripts/._P10.doc
- Data/Data - Interview transcripts/P11.doc
- __MACOSX/Data/Data - Interview transcripts/._P11.doc
- Data/Data - Interview transcripts/P12.doc
- __MACOSX/Data/Data - Interview transcripts/._P12.doc
- Data/Data - Interview transcripts/P13.doc
- __MACOSX/Data/Data - Interview transcripts/._P13.doc
- Data/Data - Interview transcripts/P14.doc
- __MACOSX/Data/Data - Interview transcripts/._P14.doc
- Data/Data - Interview transcripts/P2.doc
- __MACOSX/Data/Data - Interview transcripts/._P2.doc
- Data/Data - Interview transcripts/P3.doc
- __MACOSX/Data/Data - Interview transcripts/._P3.doc
- Data/Data - Interview transcripts/P4.doc
- __MACOSX/Data/Data - Interview transcripts/._P4.doc
- Data/Data - Interview transcripts/P5.doc
- __MACOSX/Data/Data - Interview transcripts/._P5.doc
- Data/Data - Interview transcripts/P6.doc
- __MACOSX/Data/Data - Interview transcripts/._P6.doc
- Data/Data - Interview transcripts/P7.doc
- __MACOSX/Data/Data - Interview transcripts/._P7.doc
- Data/Data - Interview transcripts/P8.doc
- __MACOSX/Data/Data - Interview transcripts/._P8.doc
- Data/Data - Interview transcripts/P9.doc
- __MACOSX/Data/Data - Interview transcripts/._P9.doc
- __MACOSX/Data/._Data - Interview transcripts
- Data/Filename key.rtf
- __MACOSX/Data/._Filename key.rtf
- Data/README.rtf
- __MACOSX/Data/._README.rtf
- __MACOSX/._Data
